# Supplementary material for: The impact of the digital economy on creative industries development: Empirical evidence based on the China
Source: PLoS One. 2024 Mar 6;19(3):e0299232. doi: 10.1371/journal.pone.0299232 (PMC10917265; doi:10.1371/journal.pone.0299232)
Supplement: S1 Data — (XLSX) [file pone.0299232.s001.xlsx]

## Sheet: Sheet1
id	year	Dig	Cre	ED	IS	OP	GS	IN
1	2012	0.0714981	0.0678032	30697	0.765063	0.0297291	0.0180333	0.512024
1	2013	0.0808426	0.0700552	34404	0.799091	0.0321566	0.0182772	0.703317
1	2014	0.10003	0.0736325	37580	0.841524	0.0336598	0.0176347	0.852211
1	2015	0.122242	0.113033	39692	0.979558	0.0355951	0.0168333	1.81978
1	2016	0.15829	0.0882041	43686	1.06798	0.0372848	0.0152509	2.46804
1	2017	0.18288	0.0948858	49092	1.13654	0.0361602	0.0130468	1.98881
1	2018	0.238822	0.103356	56063	1.22591	0.0330795	0.0121376	2.34756
1	2019	0.284445	0.107227	60561	1.2665	0.0335826	0.0119017	2.34971
2	2012	0.250082	0.363203	92758	3.9	0.0266824	0.0383604	9.73417
2	2013	0.296491	0.397958	100569	4	0.0249789	0.0370682	9.78487
2	2014	0.30661	0.394478	106732	4.1	0.0242241	0.0362236	10.7979
2	2015	0.354557	0.444604	113692	4.6	0.0326672	0.0328529	16.2672
2	2016	0.344625	0.471189	123391	4.8	0.0320029	0.0309594	18.6848
2	2017	0.418631	0.499757	136172	4.9	0.0549694	0.030619	21.2332
2	2018	0.520859	0.578091	150962	5	0.0346019	0.0328491	21.8097
2	2019	0.611137	0.628926	161776	5.2	0.027662	0.0377042	24.6689
3	2012	0.100045	0.0686588	52959	0.763255	0.0198145	0.0176683	0.79429
3	2013	0.130148	0.0741495	58255	0.758389	0.0183809	0.0188608	0.779279
3	2014	0.140284	0.0746579	63709	0.753596	0.017523	0.0194091	0.900158
3	2015	0.178158	0.125038	67649	0.811823	0.0178435	0.0211966	1.49258
3	2016	0.175909	0.0929246	74024	0.870393	0.0183831	0.0190064	1.8508
3	2017	0.224428	0.115404	83758	0.941515	0.0171111	0.0186459	2.2291
3	2018	0.294722	0.133141	94719	0.926424	0.00761972	0.0175327	2.5014
3	2019	0.345792	0.138481	102722	0.98007	0.00751273	0.0204808	2.25598
4	2012	0.0385613	0.0228016	21141	0.926026	0.000715159	0.0242139	0.27308
4	2013	0.0597398	0.0246857	23647	1.00312	0.000734078	0.0258744	0.304028
4	2014	0.068983	0.0235973	25724	1.06237	0.000945396	0.0195161	0.313393
4	2015	0.0905455	0.0547315	25946	1.32424	0.00104837	0.0212148	0.476236
4	2016	0.0921192	0.0290391	27396	1.45909	0.00111424	0.0202665	0.501149
4	2017	0.120137	0.0310398	29103	1.57458	0.000400871	0.0195464	0.510282
4	2018	0.178855	0.0346711	32178	1.59919	0.000411624	0.0192247	0.4854
4	2019	0.229435	0.0349373	34707	1.6757	0.000649234	0.0214723	0.435894
5	2012	0.209119	0.197433	54038	0.985526	0.0260761	0.0186306	2.09109
5	2013	0.279901	0.220559	58860	1.03207	0.024724	0.0168446	1.88688
5	2014	0.335201	0.246997	63809	1.03989	0.0242128	0.0183728	2.07721
5	2015	0.423516	0.359735	69283	1.10955	0.0223987	0.0151686	3.08572
5	2016	0.451019	0.30104	75213	1.2159	0.0188761	0.0170838	3.51177
5	2017	0.615274	0.347121	82686	1.28451	0.0168754	0.0190105	4.09526
5	2018	0.761817	0.374701	88781	1.32156	0.0147706	0.0204612	4.69408
5	2019	0.8622	0.435476	94172	1.37264	0.0139695	0.0202528	5.18549
6	2012	0.0491329	0.0406646	24238	1.03797	0.00418019	0.0152484	0.192653
6	2013	0.0633891	0.0426396	26483	1.15694	0.00348298	0.015536	0.274423
6	2014	0.0762819	0.0430965	28687	1.17166	0.00452619	0.0196908	0.406605
6	2015	0.0914082	0.0813511	30990	1.26903	0.00724824	0.0194318	0.837573
6	2016	0.0907094	0.0525061	33458	1.36904	0.00366167	0.0160029	1.06635
6	2017	0.117375	0.055616	36595	1.42942	0.00312233	0.0131118	0.932037
6	2018	0.167196	0.0550676	40012	1.48126	0.00170561	0.0119738	0.879009
6	2019	0.215817	0.057092	42964	1.52202	0.00360388	0.0130457	0.688105
7	2012	0.0328236	0.022639	19710	1.22603	0.00459854	0.0180899	0.182262
7	2013	0.0525042	0.0232603	23233	1.15117	0.00447984	0.0157916	0.221588
7	2014	0.0642589	0.0245405	26531	1.07027	0.00311823	0.0154369	0.298461
7	2015	0.0857046	0.043815	29956	1.13653	0.00247818	0.015535	0.425273
7	2016	0.0861056	0.0305559	31589	1.22223	0.00467882	0.0157988	0.572714
7	2017	0.120097	0.0358757	35988	1.3282	0.00223391	0.0140335	0.523743
7	2018	0.179042	0.0385743	40271	1.39677	0.00262249	0.0120882	0.578056
7	2019	0.241433	0.040849	43727	1.42634	0.00279271	0.0115588	0.524435
8	2012	0.0696957	0.00965643	30993	1.81782	0.0371409	0.0217732	0.446449
8	2013	0.091461	0.0109096	34053	2.18584	0.0359883	0.0216581	0.501676
8	2014	0.0964504	0.0121542	37166	2.2133	0.0336362	0.0213778	0.420819
8	2015	0.11895	0.0202986	39704	2.2835	0.0334533	0.0205578	0.457829
8	2016	0.117675	0.0188212	43009	2.50181	0.034612	0.0195426	0.417666
8	2017	0.148935	0.0228773	46631	2.54765	0.0346178	0.0206791	0.402808
8	2018	0.212404	0.0218028	50263	2.72669	0.0100326	0.028008	0.523555
8	2019	0.25416	0.0267048	53929	2.92326	0.0195555	0.0303131	0.561013
9	2012	0.0565241	0.0570099	31844	0.846525	0.0158783	0.0145339	0.265231
9	2013	0.0790226	0.0618398	33346	0.889152	0.016459	0.0164891	0.273831
9	2014	0.0840663	0.0635759	34507	0.920745	0.0155269	0.0176726	0.309588
9	2015	0.101344	0.104985	35994	1.02247	0.0145751	0.0156848	0.517177
9	2016	0.11358	0.0861236	38688	1.05895	0.0171548	0.0144705	0.568541
9	2017	0.139518	0.0912026	41451	1.15298	0.0187069	0.0155426	0.655228
9	2018	0.187982	0.0961439	43808	1.25944	0.0184933	0.0149064	0.678401
9	2019	0.239186	0.0904667	47036	1.34888	0.0194222	0.0190154	0.675714
10	2012	0.0434469	0.0678521	30497	0.68753	0.0264117	0.0139082	0.338295
10	2013	0.0670271	0.0718583	33114	0.738334	0.0263461	0.0144707	0.337087
10	2014	0.0773128	0.0808532	35982	0.784553	0.0265202	0.015121	0.370178
10	2015	0.102244	0.140242	38338	0.842478	0.0270176	0.0154985	0.567932
10	2016	0.113391	0.0929786	41326	0.905826	0.0280435	0.0130579	0.71454
10	2017	0.154527	0.101122	45723	0.942932	0.0259443	0.0118702	0.827911
10	2018	0.24666	0.103993	50714	1.07022	0.0237235	0.0111785	0.868194
10	2019	0.25311	0.104948	54356	1.13071	0.0240498	0.0125808	0.725226
11	2012	0.0511126	0.0388258	29352	0.744421	0.0223484	0.0149045	0.630673
11	2013	0.074888	0.0412499	32068	0.789359	0.0241125	0.0155438	0.583572
11	2014	0.0837259	0.0357512	33464	0.945612	0.0256795	0.0132869	0.64023
11	2015	0.100578	0.0623938	32759	1.28623	0.0290308	0.0132242	1.0557
11	2016	0.100361	0.0436321	34025	1.4782	0.0324902	0.0125871	1.14372
11	2017	0.12871	0.0440171	35887	1.65597	0.0320039	0.0115404	1.30572
11	2018	0.157993	0.042617	38199	1.7843	0.0302385	0.00987866	1.14206
11	2019	0.194486	0.0454178	41156	1.84641	0.00276687	0.0109148	1.10468
12	2012	0.0664387	0.0732947	39149	0.785786	0.0158321	0.0166153	0.700813
12	2013	0.0916672	0.0792432	43835	0.898844	0.0168105	0.0165704	0.698741
12	2014	0.109879	0.0841575	48635	0.940399	0.0172436	0.0155346	0.834766
12	2015	0.134713	0.127346	52021	1.00701	0.0183667	0.0137016	1.32718
12	2016	0.144992	0.0939329	56844	1.06144	0.0201718	0.0150413	1.44724
12	2017	0.175008	0.103964	63169	1.14499	0.0199352	0.0140062	1.84344
12	2018	0.227512	0.113938	71097	1.18926	0.018804	0.0155891	1.92547
12	2019	0.284865	0.128721	76712	1.2229	0.0196003	0.0186356	2.3921
13	2012	0.0514017	0.0643736	32203	0.877709	0.0216705	0.0132314	0.505046
13	2013	0.0790573	0.0676177	35702	0.920143	0.0228966	0.0146987	0.539979
13	2014	0.0905141	0.0694994	39181	0.962794	0.0243655	0.0159466	0.617486
13	2015	0.112124	0.117791	43155	1.03626	0.0252387	0.0195052	0.998964
13	2016	0.113794	0.0886792	46606	1.1587	0.0276687	0.0221922	1.02125
13	2017	0.159925	0.0983862	51030	1.2905	0.0288906	0.0216657	1.15289
13	2018	0.208396	0.106155	54763	1.39106	0.0294923	0.0179876	1.19742
13	2019	0.253978	0.107398	60104	1.35344	0.0313008	0.0180262	1.22558
14	2012	0.0653428	0.0601725	32005	1.25703	0.0119926	0.0192133	0.575636
14	2013	0.0805829	0.0599825	35139	1.28929	0.0119523	0.0206025	0.543802
14	2014	0.0982548	0.0612271	37539	1.28559	0.0121199	0.0209937	0.521076
14	2015	0.111697	0.0812808	38128	1.27929	0.0132269	0.0226944	0.813563
14	2016	0.110562	0.0676789	40259	1.38297	0.0144892	0.0200859	0.888401
14	2017	0.144234	0.070081	42890	1.45946	0.0149973	0.0189735	1.12514
14	2018	0.186703	0.0713594	44925	1.49119	0.0151744	0.018535	1.06065
14	2019	0.226724	0.0689018	47554	1.52478	0.0161062	0.0182411	1.11717
15	2012	0.151495	0.279995	66533	0.858531	0.0056476	0.0214723	2.05076
15	2013	0.197586	0.278986	72768	0.917771	0.00578721	0.0222531	2.11488
15	2014	0.223041	0.264525	78711	0.971832	0.00542921	0.0225271	2.47123
15	2015	0.274471	0.403799	85871	1.01678	0.00464749	0.0202383	4.51525
15	2016	0.294477	0.296038	92658	1.09212	0.00465004	0.0193629	5.11964
15	2017	0.353132	0.341552	102202	1.09141	0.00461187	0.0183005	5.17081
15	2018	0.44463	0.379416	110508	1.1141	0.00345992	0.0169181	5.2191
15	2019	0.511846	0.36611	116650	1.16881	0.00223572	0.0210386	4.9171
16	2012	0.0385137	0.0413712	28624	0.64921	0.0336348	0.0148283	0.198046
16	2013	0.0609852	0.0457023	31952	0.665331	0.0327021	0.015163	0.204113
16	2014	0.0733007	0.046059	34988	0.704273	0.0331325	0.0154609	0.227433
16	2015	0.0961334	0.0753507	37436	0.800556	0.0351608	0.0156146	0.358987
16	2016	0.0992326	0.0603266	40950	0.900307	0.0377132	0.0152662	0.416812
16	2017	0.131484	0.072803	44878	0.945611	0.0382968	0.0146044	0.484206
16	2018	0.181375	0.0703318	50347	1.06714	0.0366217	0.0139567	0.543029
16	2019	0.220953	0.0735329	54640	1.08955	0.0379754	0.0137158	0.588067
17	2012	0.0884316	0.0938692	40778	0.798074	0.0947591	0.0173848	0.905218
17	2013	0.111439	0.100621	43956	0.872558	0.0936291	0.0183437	0.872437
17	2014	0.120144	0.10101	45915	0.994037	0.0841202	0.0182266	0.905261
17	2015	0.134025	0.132963	46482	1.17584	0.0159796	0.0197674	1.49895
17	2016	0.132871	0.089504	47069	1.35851	0.0097685	0.0185037	1.53746
17	2017	0.164413	0.0914427	50221	1.37615	0.0166051	0.0177152	1.76425
17	2018	0.206858	0.0869864	54657	1.37485	0.0137797	0.0134121	1.64625
17	2019	0.249207	0.0857181	58019	1.39316	0.00922265	0.0149658	1.72369
18	2012	0.0561254	0.0358348	42120	0.980163	0.0237737	0.0254554	0.228514
18	2013	0.0806413	0.0369203	46320	1.01422	0.025249	0.0238843	0.219776
18	2014	0.08061	0.0371253	49585	1.05697	0.0200958	0.0236857	0.182834
18	2015	0.0991002	0.0649422	52972	1.14796	0.0161917	0.0225278	0.317398
18	2016	0.0985128	0.0402818	56560	1.17548	0.0191077	0.0197775	0.345635
18	2017	0.126342	0.0432018	61196	1.25531	0.0142736	0.0257819	0.33531
18	2018	0.176531	0.043835	66491	1.27138	0.01295	0.0226164	0.340963
18	2019	0.224276	0.0449067	71170	1.26955	0.00826037	0.0233958	0.358724
19	2012	0.0458019	0.00753114	32609	0.956724	0.00646357	0.016706	0.216383
19	2013	0.0658592	0.00851271	35135	0.998075	0.00394149	0.017995	0.281346
19	2014	0.0773968	0.00727676	36815	1.02665	0.00229532	0.0160128	0.367069
19	2015	0.0981203	0.0164302	37876	1.0976	0.0045007	0.0184191	0.661796
19	2016	0.0941956	0.00997799	40339	1.15335	0.00605697	0.020111	0.82963
19	2017	0.134081	0.0112266	45718	1.09792	0.00656973	0.0166232	0.963343
19	2018	0.196052	0.0121975	49614	1.17106	0.00404241	0.0164405	1.0814
19	2019	0.253357	0.0119778	52537	1.18547	0.0046235	0.0179727	0.860853
20	2012	0.0529021	0.00359998	26839	1.18359	0.00849855	0.0163237	0.176265
20	2013	0.0700702	0.00561152	30005	1.21539	0.00338786	0.0210415	0.157439
20	2014	0.0783355	0.00636559	32218	1.28283	0.00166559	0.025352	0.188679
20	2015	0.103361	0.0136652	34883	1.36765	0.00170342	0.0221759	0.351784
20	2016	0.0994457	0.00772456	38968	1.34764	0.000439743	0.021852	0.456998
20	2017	0.135047	0.00929917	42211	1.28223	0.000501931	0.024555	0.401338
20	2018	0.206159	0.0100058	46854	1.2674	0.0001074	0.0215426	0.494196
20	2019	0.258543	0.0101923	49976	1.28713	0.00158844	0.0227454	0.480405
21	2012	0.079705	0.120252	44348	0.828842	0.018152	0.019353	0.769541
21	2013	0.105208	0.13543	48673	0.896464	0.0183832	0.0190662	0.915751
21	2014	0.114407	0.15185	51933	0.954892	0.0183832	0.0177991	1.07651
21	2015	0.145829	0.231382	56205	1.03047	0.0183633	0.0166376	1.7143
21	2016	0.160198	0.180647	59239	1.10961	0.019019	0.0157015	1.95074
21	2017	0.192441	0.195801	62993	1.16075	0.0191343	0.0153266	1.90789
21	2018	0.247205	0.206746	66284	1.24165	0.0203702	0.0151986	2.02429
21	2019	0.290789	0.225252	69901	1.32231	0.0143654	0.0176447	2.0508
22	2012	0.0553432	0.0372548	32864	0.61121	0.0135282	0.0218159	0.35918
22	2013	0.0732655	0.0393037	33848	0.688977	0.0145006	0.022009	0.366942
22	2014	0.084433	0.0451081	34248	0.780834	0.0149922	0.0207275	0.427357
22	2015	0.102616	0.0673504	33593	1.12853	0.0151014	0.0213499	0.663734
22	2016	0.105316	0.0452216	33972	1.19455	0.0129684	0.0211849	0.654807
22	2017	0.126032	0.0443851	41242	1.07452	0.00788016	0.0191459	0.643436
22	2018	0.172439	0.0498181	45517	1.15103	0.00979338	0.0216741	0.614309
22	2019	0.215353	0.0522149	48469	1.16121	0.0055274	0.0238263	0.616787
23	2012	0.0551738	0.0642968	37453	0.68512	0.0131053	0.027622	1.07061
23	2013	0.0758374	0.0697226	41906	0.715603	0.0143213	0.0274047	1.09803
23	2014	0.0889129	0.0671635	45610	0.750757	0.0147391	0.0235281	1.29404
23	2015	0.111977	0.108519	46654	0.881109	0.0160807	0.0235577	1.79594
23	2016	0.113184	0.087649	49341	0.947974	0.0174788	0.0286715	1.96774
23	2017	0.146097	0.0863767	55216	0.950985	0.0185334	0.0252318	2.28787
23	2018	0.207476	0.0937944	61115	0.97157	0.0189273	0.0237834	2.29917
23	2019	0.247796	0.102411	65506	1.02064	0.0206728	0.02231	2.53934
24	2012	0.161946	0.136392	90127	1.55309	0.0142351	0.0173302	4.78109
24	2013	0.235309	0.147285	96773	1.67482	0.014802	0.0196904	4.40745
24	2014	0.220799	0.164077	104402	1.87026	0.0139288	0.0175446	4.7873
24	2015	0.248448	0.204355	111081	2.13023	0.0123168	0.0174786	7.28738
24	2016	0.26896	0.206666	123628	2.33907	0.0120348	0.0163811	8.3
24	2017	0.338813	0.223658	136109	2.27117	0.0120279	0.0253484	8.55294
24	2018	0.417816	0.23465	148744	2.34707	0.00895513	0.0223336	8.79992
24	2019	0.535829	0.254892	157279	2.69462	0.00580634	0.0219909	9.36313
25	2012	0.0720702	0.0906007	29627	0.850214	0.0258623	0.0221428	0.552254
25	2013	0.0936892	0.0938994	32750	0.872994	0.024019	0.0228905	0.563217
25	2014	0.102715	0.0973294	35563	0.938943	0.0218733	0.0199585	0.698034
25	2015	0.140733	0.167042	37150	1.02245	0.0205192	0.0185942	1.10982
25	2016	0.147167	0.133265	40297	1.1738	0.0159889	0.0181299	1.25272
25	2017	0.172564	0.170288	45835	1.30917	0.0144304	0.0163846	1.36919
25	2018	0.228516	0.179245	51658	1.39614	0.0138261	0.0159578	1.40235
25	2019	0.266461	0.184607	55619	1.41776	0.00457053	0.0189869	1.43916
26	2012	0.0768563	0.0352363	66517	1.15168	0.104822	0.0167272	2.35386
26	2013	0.0912093	0.0422562	71345	1.22156	0.104797	0.0174682	2.13383
26	2014	0.102649	0.0487279	74960	1.271	0.108917	0.0165944	2.1615
26	2015	0.126234	0.0585976	75868	1.38712	0.120992	0.0160038	2.98911
26	2016	0.127277	0.0455161	79647	1.58902	0.0584552	0.015451	3.31946
26	2017	0.160983	0.0495739	87280	1.69094	0.0575249	0.017651	3.75337
26	2018	0.228121	0.0536605	95689	1.72736	0.0240226	0.0170536	3.60641
26	2019	0.283937	0.0706663	101557	1.80363	0.0232229	0.0130522	3.21738
27	2012	0.0359802	0.0484732	23891	1.12116	0.0273296	0.0173708	0.279244
27	2013	0.0599027	0.0495197	27447	1.18917	0.0267801	0.0149762	0.279923
27	2014	0.072809	0.0477779	29874	1.2383	0.0250667	0.0126657	0.301867
27	2015	0.0916492	0.08429	31642	1.34549	0.0221364	0.0130834	0.438441
27	2016	0.0951566	0.0578481	34416	1.46087	0.0219735	0.0155274	0.445399
27	2017	0.126563	0.0649141	38629	1.55589	0.0214227	0.0124804	0.470527
27	2018	0.176404	0.0602151	43366	1.52934	0.0154445	0.0118847	0.475569
27	2019	0.231564	0.0633626	47944	1.53544	0.00949756	0.0115065	0.447509
28	2012	0.134293	0.183589	61097	0.923155	0.0239948	0.0226292	2.11265
28	2013	0.160774	0.197241	65105	0.960928	0.0234874	0.0224079	2.02601
28	2014	0.186607	0.20997	68569	0.955848	0.0242456	0.0223585	2.42774
28	2015	0.23527	0.328519	73276	1.02539	0.0242796	0.0248842	4.21466
28	2016	0.256673	0.287336	78384	1.10297	0.0247079	0.022758	4.7542
28	2017	0.331051	0.305847	85612	1.17102	0.0230657	0.0212023	5.08078
28	2018	0.431664	0.309422	93230	1.21379	0.0212645	0.0202317	5.6737
28	2019	0.510054	0.309813	98770	1.29568	0.0149752	0.0202188	5.80581
29	2012	0.0562042	0.0381193	39178	1.01873	0.0191856	0.0108589	0.823769
29	2013	0.0812396	0.0471715	43528	1.01822	0.019698	0.0114098	0.794613
29	2014	0.0949172	0.0495346	48307	1.01238	0.017783	0.0109007	0.775995
29	2015	0.11834	0.0815119	52476	1.07725	0.0146457	0.0123972	1.31408
29	2016	0.118293	0.0631254	58327	1.16165	0.0102838	0.0119896	1.65486
29	2017	0.147505	0.0684179	64176	1.22237	0.00760574	0.0112746	1.9961
29	2018	0.202997	0.0719932	68464	1.28564	0.00996282	0.010859	2.11799
29	2019	0.245707	0.0858919	74337	1.3482	0.00691227	0.0113951	2.23665
